# Supplementary material for: Seasonal variations in outcomes following spontaneous intracerebral hemorrhage: a case control study
Source: BMC Neurol. 2026 Mar 26;26:300. doi: 10.1186/s12883-026-04844-2 (PMC13141612; doi:10.1186/s12883-026-04844-2)
Supplement: Supplementary file 2 — Supplementary Material 2. [file 12883_2026_4844_MOESM2_ESM.docx]

Supplementary Table1. Post-hoc Pairwise Comparisons of Characteristics Between Seasons
Characteristic / Comparison
p Value a
p Value b
Age in years


 Spring vs. Summer
0.005
0.031
 Spring vs. Autumn
0.003
0.020
 Spring vs. Winter
0.151
0.908
 Summer vs. Autumn
0.748
1.000
 Summer vs. Winter
0.118
0.709
 Autumn vs. Winter
0.145
0.868
DBP


 Spring vs. Summer
0.065
0.392
 Spring vs. Autumn
0.002
0.012
 Spring vs. Winter
0.541
1.000
 Summer vs. Autumn
0.471
1.000
 Summer vs. Winter
0.194
1.000
 Autumn vs. Winter
0.107
0.102
GCS score


 Spring vs. Summer
0.311
1.000
 Spring vs. Autumn
0.036
0.214
 Spring vs. Winter
0.556
1.000
 Summer vs. Autumn
0.467
1.000
 Summer vs. Winter
0.144
0.861
 Autumn vs. Winter
0.010
0.058
Time from onset to CT


 Spring vs. Summer
0.267
1.000
 Spring vs. Autumn
0.551
1.000
 Spring vs. Winter
0.004
0.025
 Summer vs. Autumn
0.556
1.000
 Summer vs. Winter
0.213
1.000
 Autumn vs. Winter
0.030
0.183
Hospitalization cost


 Spring vs. Summer
0.736
1.000
 Spring vs. Autumn
0.242
1.000
 Spring vs. Winter
0.048
0.288
 Summer vs. Autumn
0.533
1.000
 Summer vs. Winter
0.054
0.321
 Autumn vs. Winter
0.003
0.015

Abbreviations: CT, computed tomography; DBP, diastolic blood pressure; GCS, Glasgow Coma Scale.
a raw p-value; b Bonferroni-adjusted p-value.

Supplementary Table2. Baseline Characteristics of ICH Patients Stratified by 90-day Functional Outcome

Characteristic
Favorable outcome
(mRS 0–3, N=216)
Poor outcome
(mRS 4–6, N=147)
P Value
Demographics


 Age, years, median (IQR)
56.0 (49.0–67.0)
61.0 (49.5–73.0)
0.012
 Male, n (%)
144 (66.7)
102 (69.4)
0.586
Medical history a


 Hypertension, n (%)
178 (83.2)
108 (83.7)
0.896
 Diabetes mellitus, n (%)
46 (21.5)
27 (20.9)
0.901
 Previous stroke, n (%)
27 (12.6)
28 (21.7)
0.026
 Smoking, n (%)
65 (30.4)
34 (26.4)
0.426
 Alcohol consumption, n (%)
57 (26.6)
34 (26.4)
0.955
Admission measurements a


 SBP, mmHg, median (IQR)
158.0 (144.0–169.0)
157.0 (140.0–171.0)
0.440
 DBP, mmHg, median (IQR)
92.0 (82.0–100.0)
88.0 (75.0–96.0)
0.008
 GCS score, n (%)


<0.001
 13–15
178 (83.2)
47 (36.4)

 5–12
35 (16.4)
65 (50.4)

 3–4
1 (0.5)
17 (13.2)

Imaging features


 ICH location, n (%)


0.005
 Deep
171 (79.2)
106 (72.1)

 Lobar
14 (6.5)
10 (6.8)

 Brainstem
11 (5.1)
10 (6.8)

 Cerebellum
17 (7.9)
7 (4.8)

 Baseline ICH volume, mL, median (IQR)
10.1 (5.8–19.7)
18.4 (10.2–30.4)
<0.001
 Follow-up ICH volume, mL, median (IQR)
9.7 (5.5–19.9)
22.5 (11.7–40.0)
<0.001
 Presence of IVH, n (%)
74 (34.3)
80 (54.4)
<0.001
 Time from onset to CT, h, median (IQR)
3.0 (2.0–4.0)
3.0 (2.0–4.0)
0.435
 Follow-up CT, h, median (IQR)
23.8 (15.0–37.0)
20.0 (11.8–29.0)
<0.001
Season of onset, n (%)


0.006
 Spring
66 (30.6)
49 (33.3)

 Summer
35 (16.2)
19 (12.9)

 Autumn
68 (31.5)
27 (18.4)

 Winter
47 (21.8)
52 (35.4)

Hospitalization cost, RMB a, median (IQR)
21574.0 (14513.0–39018.0)
61118.0(28759.0–108898.0)
<0.001

Abbreviations: CT, computed tomography; DBP, diastolic blood pressure; GCS, Glasgow Coma Scale; ICH, intracerebral hemorrhage; IQR, interquartile range; IVH, intraventricular hemorrhage; mRS, modified Rankin Scale; RMB, Renminbi; SBP, systolic blood pressure.
a Missing data for some variables (20/363, 5.51%).


Supplementary Table 3. Sensitivity Analyses of Primary and Secondary Outcomes for ICH Patients by Age 

Outcome
Unadjusted value
P Value
Adjusted Value a
P Value
Adjusted Value b
P Value
90-day mRS 4–6, OR (95% CI)


 <70 years


 Spring
0.619 (0.325–1.177)
0.144
0.559 (0.281–1.113)
0.098
0.563 (0.278–1.143)
0.112
 Summer
0.556 (0.263–1.176)
0.125
0.514 (0.230–1.150)
0.105
0.589 (0.256–1.356)
0.214
 Autumn
0.273 (0.135–0.552)
<0.001
0.254 (0.121–0.534)
<0.001
0.335 (0.158–0.713)
0.005
 Winter
Ref.
Ref.
Ref.
Ref.
Ref.
Ref.
 ≥70 years


 Spring
0.731 (0.259–2.060)
0.553
0.888 (0.275–2.861)
0.842
1.062 (0.296–3.807)
0.927
 Summer
0.256 (0.042–1.551)
0.138
0.313 (0.049–2.017)
0.222
0.564 (0.080–3.973)
0.565
 Autumn
0.855 (0.252–2.898)
0.801
0.868 (0.217–3.468)
0.842
1.010 (0.226–4.515)
0.990
 Winter
Ref.
Ref.
Ref.
Ref.
Ref.
Ref.
90-day Barthel Index ≤60, OR (95% CI)


 <70 years


 Spring
0.587 (0.308–1.117)
0.105
0.543 (0.275–1.074)
0.079
0.532 (0.259–1.093)
0.086
 Summer
0.480 (0.225–1.022)
0.057
0.447 (0.200–1.002)
0.051
0.533 (0.227–1.254)
0.150
 Autumn
0.344 (0.175–0.675)
0.002
0.338 (0.168–0.682)
0.002
0.465 (0.223–0.972)
0.042
 Winter
Ref.
Ref.
Ref.
Ref.
Ref.
Ref.
 ≥70 years


 Spring
0.561 (0.194–1.626)
0.287
0.741 (0.226–2.425)
0.620
0.645 (0.166–2.502)
0.526
 Summer
0.178 (0.029–1.093)
0.062
0.217 (0.033–1.406)
0.109
0.387 (0.054–2.789)
0.346
 Autumn
0.593 (0.171–2.056)
0.410
0.559 (0.137–2.282)
0.418
0.424 (0.081–2.219)
0.310
 Winter
Ref.
Ref.
Ref.
Ref.
Ref.
Ref.
Prolonged length of stay, OR (95% CI)


 <70 years


 Spring
0.395 (0.186–0.840)
0.016
0.390 (0.180–0.844)
0.017
0.342 (0.115–0.688)
0.008
 Summer
0.300 (0.130–0.693)
0.005
0.311 (0.131–0.736)
0.008
0.282 (0.115–0.688)
0.005
 Autumn
0.271 (0.130–0.568)
<0.001
0.252 (0.118–0.538)
<0.001
0.264 (0.120–0.580)
<0.001
 Winter
Ref.
Ref.
Ref.
Ref.
Ref.
Ref.
 ≥70 years


 Spring
0.258 (0.082–0.815)
0.021
0.238 (0.068–0.833)
0.023
0.355 (0.100–1.269)
0.111
 Summer
0.179 (0.028–1.136)
0.068
0.168 (0.024–1.155)
0.070
0.187 (0.024–1.441)
0.108
 Autumn
0.615 (0.157–2.419)
0.487
0.609 (0.146–2.547)
0.497
0.570 (0.123–2.644)
0.473
 Winter
Ref.
Ref.
Ref.
Ref.
Ref.
Ref.
Hematoma expansion, OR (95% CI)


 <70 years


 Spring
0.588 (0.286–1.209)
0.149
0.498 (0.227–1.093)
0.082
0.530 (0.236–1.192)
0.125
 Summer
0.987 (0.452–2.154)
0.974
0.980 (0.422–2.274)
0.962
1.159 (0.487–2.760)
0.739
 Autumn
0.421 (0.196–0.905)
0.027
0.385 (0.171–0.868)
0.021
0.505 (0.219–1.168)
0.110
 Winter
Ref.
Ref.
Ref.
Ref.
Ref.
Ref.
 ≥70 years


 Spring
0.237 (0.077–0.731)
0.012
0.209 (0.053–0.830)
0.026
0.173 (0.043–0.701)
0.014
 Summer
0.131 (0.014–1.242)
0.076
0.159 (0.015–1.642)
0.123
0.172 (0.016–1.872)
0.148
 Autumn
0.667 (0.196–2.268)
0.516
0.915 (0.215–3.904)
0.905
0.855 (0.200–3.665)
0.833
 Winter
Ref.
Ref.
Ref.
Ref.
Ref.
Ref.

Abbreviations: CI, confidence interval; ICH, intracerebral hemorrhage; mRS, modified Rankin Scale; OR, odds ratio; Ref., reference category.
a Adjusted for age, sex, hypertension, diabetes mellitus, previous stroke, smoking and alcohol consumption.
b Adjusted for age, sex, systolic blood pressure, diastolic blood pressure, baseline ICH volume and ICH location.
Supplementary Table 4. Sensitivity Analyses of Primary and Secondary Outcomes for ICH Patients by Sex 

Outcome
Unadjusted value
p Value
adjusted Value a
p Value
adjusted Value b
p Value
90-day mRs 4-6, OR (95% CI)


Male


spring
0.694(0.357-1.348)
0.281
0.628(0.306-1.285)
0.203
0.630(0.297-1.334)
0.227
summer
0.680(0.294-1.570)
0.366
0.753(0.309-1.836)
0.532
0.786(0.312-1.979)
0.610
autumn
0.359(0.173-0.745)
0.006
0.340(0.152-0.757)
0.008
0.385(0.167-0.887)
0.025
winter
Ref.
Ref.
Ref.
Ref.
Ref.
Ref.
Female


spring
0.616(0.238-1.593)
0.317
0.712(0.261-1.945)
0.508
0.718(0.247-2.086)
0.542
summer
0.240(0.067-0.858)
0.028
0.240(0.057-1.005)
0.051
0.232(0.048-1.110)
0.067
autumn
0.360(0.127-1.017)
0.054
0.393(0.133-1.160)
0.091
0.325(0.098-1.085)
0.068
winter
Ref.
Ref.
Ref.
Ref.
Ref.
Ref.
90-day Barthel Index ≤60, OR (95% CI)


Male


spring
0.608(0.312-1.184)
0.144
0.533(0.259-1.098)
0.088
0.512(0.237-1.107)
0.089
summer
0.529(0.228-1.231)
0.140
0.583(0.236-1.439)
0.242
0.619(0.240-1.601)
0.323
autumn
0.388(0.189-0.796)
0.010
0.380(0.173-0.831)
0.015
0.461(0.201-1.060)
0.068
winter
Ref.
Ref.
Ref.
Ref.
Ref.
Ref.
Female


spring
0.630(0.244-1.623)
0.338
0.722(0.268-1.948)
0.520
0.709(0.238-2.116)
0.538
summer
0.216(0.060-0.772)
0.018
0.211(0.051-0.880)
0.033
0.186(0.035-0.987)
0.048
autumn
0.383(0.138-1.062)
0.065
0.427(0.150-1.221)
0.112
0.319(0.091-1.119)
0.074
winter
Ref.
Ref.
Ref.
Ref.
Ref.
Ref.
Prolonged length of stay, OR (95% CI)


Male


spring
0.288(0.134-0.618)
0.001
0.305(0.139-0.674)
0.003
0.285(0.126-0.645)
0.003
summer
0.422(0.168-1.061)
0.067
0.413(0.518-1.079)
0.071
0.384(0.143-1.032)
0.058
autumn
0.359(0.162-0.795)
0.012
0.311(0.135-0.716)
0.006
0.344(0.145-0.814)
0.015
winter
Ref.
Ref.
Ref.
Ref.
Ref.
Ref.
Female


spring
0.418(0.145-1.200)
0.105
0.320(0.102-1.009)
0.052
0.351(0.109-1.128)
0.079
summer
0.156(0.044-0.554)
0.004
0.132(0.034-0.503)
0.003
0.120(0.027-0.531)
0.005
autumn
0.286(0.097-0.841)
0.023
0.262(0.084-0.820)
0.021
0.223(0.068-0.738)
0.014
winter
Ref.
Ref.
Ref.
Ref.
Ref.
Ref.
Hematoma expansion, OR (95% CI)


Male


spring
0.519(0.256-1.052)
0.069
0.371(0.167-0.825)
0.015
0.417(0.186-0.936)
0.034
summer
0.751(0.316-1.784)
0.517
0.639(0.247-1.651)
0.355
0.776(0.300-2.010)
0.602
autumn
0.347(0.157-0.765)
0.009
0.278(0.112-0.687)
0.006
0.357(0.144-0.888)
0.027
winter
Ref.
Ref.
Ref.
Ref.
Ref.
Ref.
Female


spring
0.224(0.057-0.883)
0.033
0.293(0.069-1.242)
0.096
0.344(0.079-1.494)
0.154
summer
0.578(0.158-2.115)
0.407
0.766(0.191-3.066)
0.707
0.911(0.209-3.960)
0.901
autumn
0.867(0.298-2.521)
0.793
1.033(0.331-3.219)
0.956
1.238(0.376-4.083)
0.725
winter
Ref.
Ref.
Ref.
Ref.
Ref.
Ref.

Abbreviations: CI, confidence interval; ICH, intracerebral hemorrhage; mRS, modified Rankin Scale; OR, odds ratio; Ref., reference category.
a Adjusted for age, sex, hypertension, diabetes mellitus, previous stroke, smoking and alcohol consumption.
b Adjusted for age, sex, systolic blood pressure, diastolic blood pressure, baseline ICH volume and ICH location.

Supplementary Table 5. Sensitivity Analyses of Primary and Secondary Outcomes for ICH Patients with GCS ≥ 5

Outcome
Unadjusted OR (95% CI)
P Value
Adjusted ORa (95% CI)
P Value
Adjusted ORb (95% CI)
P Value
90-day mRs 4-6, OR (95% CI)


Spring
0.697(0.391-1.242)
0.221
0.668(0.368-1.212)
0.185
0.614(0.330-1.144)
0.124
Summer
0.372(0.167-0.829)
0.016
0.394(0.173-0.896)
0.026
0.369(0.154-0.882)
0.025
Autumn
0.360(0.189-0.689)
0.002
0.373(0.192-0.724)
0.004
0.388(0.194-0.776)
0.007
Winter
Ref.
Ref.
Ref.
Ref.
Ref.
Ref.
90-day Barthel Index ≤ 60, OR (95% CI)


Spring
0.631(0.355-1.122)
0.117
0.601(0.331-1.090)
0.094
0.551(0.293-1.037)
0.065
Summer
0.286(0.126-0.649)
0.003
0.302(0.130-0.701)
0.005
0.284(0.115-0.703)
0.006
Autumn
0.397(0.212-0.743)
0.004
0.414(0.217-0.790)
0.007
0.456(0.230-0.905)
0.025
Winter
Ref.
Ref.
Ref.
Ref.
Ref.
Ref.
Prolonged length of stay, OR (95% CI)


Spring
0.348(0.187-0.649)
<0.001
0.359(0.190-0.681)
0.002
0.334(0.172-0.648)
0.001
Summer
0.309(0.144-0.663)
0.003
0.306(0.139-0.673)
0.003
0.284(0.125-0.646)
0.003
Autumn
0.354(0.186-0.675)
0.002
0.311(0.159-0.607)
<0.001
0.326(0.163-0.652)
0.002
Winter
Ref.
Ref.
Ref.
Ref.
Ref.
Ref.
Hematoma expansion, OR (95% CI)


Spring
0.452(0.231-0.885)
0.020
0.393(0.197-0.786)
0.008
0.393(0.193-0.798)
0.010
Summer
0.670(0.296-1.515)
0.336
0.642(0.276-1.498)
0.306
0.739(0.313-1.744)
0.490
Autumn
0.533(0.268-1.059)
0.072
0.541(0.267-1.094)
0.087
0.626(0.305-1.287)
0.202
Winter
Ref.
Ref.
Ref.
Ref.
Ref.
Ref.

Abbreviations: CI, confidence interval; ICH, intracerebral hemorrhage; mRS, modified Rankin Scale; OR, odds ratio; Ref., reference category.
a Adjusted for age, sex, hypertension, diabetes mellitus, previous stroke, smoking and alcohol consumption.
b Adjusted for age, sex, systolic blood pressure, diastolic blood pressure, baseline ICH volume and ICH location.


Supplementary Table 6. Sensitivity Analyses of Primary and Secondary Outcomes for ICH Patients with GCS ≥ 13

Outcome
Unadjusted OR (95% CI)
P Value
Adjusted ORa (95% CI)
P Value
Adjusted ORb (95% CI)
P Value
90-day mRs 4-6, OR (95% CI)


Spring
0.699(0.308-1.586)
0.391
0.617(0.258-1.474)
0.277
0.579(0.240-1.398)
0.224
Summer
0.371(0.122-1.125)
0.080
0.365(0.116-1.148)
0.085
0.379(0.119-1.205)
0.100
Autumn
0.458(0.192-1.095)
0.079
0.452(0.180-1.134)
0.091
0.423(0.163-1.095)
0.076
Winter
Ref.
Ref.
Ref.
Ref.
Ref.
Ref.
90-day Barthel Index ≤ 60, OR (95% CI)


Spring
0.696(0.312-1.557)
0.378
0.646(0.275-1.522)
0.318
0.602(0.249-1.458)
0.261
Summer
0.264(0.081-0.864)
0.028
0.277(0.082-0.937)
0.039
0.283(0.082-0.973)
0.045
Autumn
0.564(0.248-1.283)
0.172
0.628(0.264-1.496)
0.294
0.622(0.248-1.559)
0.311
Winter
Ref.
Ref.
Ref.
Ref.
Ref.
Ref.
Prolonged length of stay, OR (95% CI)


Spring
0.206(0.093-0.457)
<0.001
0.174(0.075-0.403)
<0.001
0.150(0.062-0.362)
<0.001
Summer
0.270(0.110-0.662)
0.004
0.254(0.101-0.643)
0.004
0.221(0.081-0.598)
0.003
Autumn
0.236(0.107-0.518)
<0.001
0.167(0.072-0.389)
<0.001
0.165(0.067-0.404)
<0.001
Winter
Ref.
Ref.
Ref.
Ref.
Ref.
Ref.
Hematoma expansion, OR (95% CI)


Spring
0.391(0.134-1.139)
0.085
0.299(0.097-0.919)
0.035
0.355(0.118-1.071)
0.066
Summer
1.256(0.462-3.420)
0.655
1.387(0.481-3.999)
0.545
1.447(0.508-4.125)
0.489
Autumn
0.754(0.299-1.902)
0.550
0.826(0.312-2.186)
0.700
0.891(0.332-2.388)
0.818
Winter
Ref.
Ref.
Ref.
Ref.
Ref.
Ref.

Abbreviations: CI, confidence interval; ICH, intracerebral hemorrhage; mRS, modified Rankin Scale; OR, odds ratio; Ref., reference category.
a Adjusted for age, sex, hypertension, diabetes mellitus, previous stroke, smoking and alcohol consumption.
b Adjusted for age, sex, systolic blood pressure, diastolic blood pressure, baseline ICH volume and ICH location.
